# Supplementary material for: Heart Failure Association-International Cardio-Oncology Society Risk Score Validation in HER2-Positive Breast Cancer
Source: J Clin Med. 2023 Feb 6;12(4):1278. doi: 10.3390/jcm12041278 (PMC9963986; doi:10.3390/jcm12041278)
Supplement: Supplementary file 1 [file jcm-12-01278-s001.zip]

Archive with 1 entries (1 files):
- jcm-2137142-supplementary.pdf
